# Supplementary material for: Texture-Induced Strain in a WS2 Single Layer to Monitor Spin–Valley Polarization
Source: Nanomaterials (Basel). 2024 Sep 3;14(17):1437. doi: 10.3390/nano14171437 (PMC11397293; doi:10.3390/nano14171437)
Supplement: Supplementary file 1 [file nanomaterials-14-01437-s001.zip]

Archive with 1 entries (1 files):
- nanomaterials-3170392-supplementary.pdf
